# Supplementary material for: Co-expression of a PD-L1-specific chimeric switch receptor augments the efficacy and persistence of CAR T cells via the CD70-CD27 axis
Source: Nat Commun. 2022 Oct 13;13:6051. doi: 10.1038/s41467-022-33793-w (PMC9561169; doi:10.1038/s41467-022-33793-w)
Supplement: Supplementary file 4 — Source Data [file 41467_2022_33793_MOESM4_ESM.xlsx]

## Sheet: Figure 1a
E：T ratio	CAR19z T			CARMz T			CARP T			CARMz T+CARP T
1:1	16.9832	15.6448	7.73775	68.8476	66.8229	60.0302	17.3021	23.7503	11.8823	96.9257	98.0218	98.931
1:2	16.8274	5.24107	3.73707	35.2167	28.1703	35.3149	38.4565	14.1527	5.89982	94.7947	96.3749	93.0718
1:4	-5.39345	-4.85899	15.2005	3.02698	6.05396	33.588	21.3081	13.6695	10.5625	91.8358	94.712	64.5367
1:8	-21.2918	1.1053	2.31443	0.553533	0.329128	8.08724	21.0885	11.6182	2.14585	84.5361	86.1265	39.2086
1:16	-0.00569	-5.42302	8.45729	-9.49983	-3.12173	25.9608	6.48774	-1.06738	12.5402	63.776	59.595	29.0116

## Sheet: Figure 1b
	CAR19z T			CARP T			CARMz T			CARMz T+CARP T
IL2	6.29617	4.05963	2.5686	19.7297	11.5168	15.551	685.085	679.817	674.556	1379.38	1330.22	1211.6
IFN-γ	27.0813	6.04248	47.272	236.588	157.959	276	547.963	665.587	313.095	2133.86	1369.16	1313.1

## Sheet: Figure 1c
Day	CAR19z T				CARMz T				CARP T				CARMz T+CARP T
14	42.698	18.2846	38.6645	29.5318	38.0723	35.9638	22.898	23.1773	23.6497	29.5012	24.0075	29.3485	22.2357	19.9568	19.006	21.919
17	60.9339	48.7874	70.3355	53.2957	44.22	34.0305	38.0691	72.0563	58.0649	51.1554	41.1374	51.6019	37.9538	25.5018	40.2877	41.921
21	169.067	186.316	217.494	170.202	116.219	144.704	106.451	152.282	147.78	259.133	116.136	272.935	156.941	72.0375	155.853	139.451
25	224.635	316.079	369.87	266.842	187.94	264.698	163.566	223.889	192.727	226.085	277.707	183.353	204.235	108.61	211.32	192.821
29	489.714	411.014	472.361	416.298	267.025	435.983	275.53	405.129	336.282	544.376	572.555	445.154	295.755	199.431	310.231	314.405
34	933.169	887.877	742.435	728.525	436.609	626.357	485.101	594.043	887.309	1081.7	867.442	979.665	436.268	334.823	311.852	408.621
39	1224.28	956.391	932.605	1128.69	422.969	712.272	597.07	508.784	1019.52	1080.29	955.343	1393.94	469.401	316.483	495.135	533.08
43	1517.79	1448.95	1354.32	1585.73	1040.51	1112.8	1072.28	1038.92	1312.8	1396.75	1266.96	1419.22	520.918	317.813	646.309	765.457

## Sheet: Figure 1d
CAR19z T	CARP T	CARMz T	CARMz T+CARP T
3.43	3.69	2.83	1.28
3.37	3.71	2.67	1.69
6.36	5.15	2.63	1.72
5.04	4.18	2.9	1.87

## Sheet: Figure 1f
	CAR19z T				sCARMz T				mCARMz T
Tcm	3.03	2.68	9.06	3.26	1.95	1.1	2.7	4.43	26	29.9	13.9	16
Tscm	1.52	5.63	7.89	13	2.84	3.3	5.52	2.88	58.7	47.6	58.3	18.5

## Sheet: Figure 2a
E：T ratio	CAR19z T			CARMz T			CARMz T+AZ
1:1	37.768	27.6297	28.1394	83.3459	90.0008	80.8008	88.3678	99.0246	99.4226
1:2	25.4729	4.87617	3.62309	81.7779	74.6624	57.6293	64.2808	95.052	96.3491
1:4	13.6507	-12.3029	-10.005	50.1783	50.5254	48.8808	38.7252	75.8952	77.829
1:8	-7.20366	-14.7294	-22.7999	30.4982	29.936	18.3796	25.8005	45.0864	50.0784
1:16	2.77427	-22.4494	-33.0227	17.4814	13.5935	8.92182	-26.4859	22.2313	29.1131

## Sheet: Figure 2b
E：T ratio	CAR19z T			CARMz T			CARMz T+P
1:1	3.50426	-7.90989	-20.5926	93.1292	96.0066	80.3344	95.5138	95.3707	87.6938
1:2	-12.0654	-22.0997	-8.3855	79.6548	73.7029	53.1113	79.0825	77.5055	69.4078
1:4	-18.3257	-21.4924	-7.27264	43.333	40.1281	32.1042	47.3645	42.8402	41.6169
1:8	-17.7216	-25.0089	-4.82588	8.96335	17.055	31.2277	23.9607	18.7306	32.9084
1:16	-29.9465	-29.8353	-6.14454	-2.43491	-4.55877	21.1395	19.128	20.244	23.9865

## Sheet: Figure 2c
E：T ratio	CAR19z T			CARP T			CARMz T			CARMz T+CARP T			CARMz+CARP T+AZ
1:1	3.41852	-6.65554	-1.97949	10.5827	12.6215	-6.58547	46.4039	65.1465	51.3323	69.4157	90.8529	84.7236	69.4008	50.2741	75.7553
1:2	-21.2745	-17.9942	0.279602	6.01918	-5.58873	-7.37809	13.181	43.8996	27.7536	34.8735	68.9034	63.3471	35.2261	15.0347	27.4093
1:4	-28.991	-25.9394	1.09804	-13.097	-20.3632	0.266693	-5.50369	37.5944	11.9595	22.0315	41.3941	35.9193	8.32813	-9.86697	3.09928
1:8	-15.5991	-32.3724	1.90099	-26.2459	-28.1035	6.21005	-12.9574	18.1465	1.03946	19.8524	20.4591	22.8735	-12.0897	-19.4791	5.48631

## Sheet: Figure 3b
	CARMz T+AZ	mCARMz T
Up	1	374
Down	11	236

## Sheet: Figure 3e
	CAR19z T			CARP T			CARMz T			CARMz T+CARP T
IL5	9.72543	11.9527	2.148	6.45169	6.66092	0.59948	259.112	195.183	216.817	136.873	129.698	153.851
IL10	8.51415	7.16631	11.048	7.70348	5.30929	6.89877	98.9844	76.0533	90.8741	43.3584	66.6446	50.331
IL13	1.128	0.278801	0.492492	3.66337	2.82357	3.51932	129.537	140.66	109.195	48.7571	46.6756	59.9832

[truncated: 22 more sheets: Figure 4h, Figure 4j, Figure 6b, Figure 6d, Figure 6f, Figure 6g, Figure 7b, Figure 7d, Figure 7e, Supplemental figure 2d, Supplemental figure 2e, Supplemental figure 3c, Supplemental figure 3e, Supplemental figure 4b, Supplemental figure 4c, Supplemental figure 4d, Supplemental figure 5a, Supplemental figure 5b, Supplemental figure 5d, Supplemental figure 5e …]
